# Supplementary material for: Becoming a Rapid Shooter in a Game Using Embodied Electrical Muscle Stimulation: Development and Usability Study
Source: JMIR Serious Games. 2025 Oct 22;13:e69330. doi: 10.2196/69330 (PMC12543214; doi:10.2196/69330)
Supplement: Multimedia Appendix 1 [file games-v13-e69330-s001.xlsx]

## Sheet: Study 1
Number	Age	Gender	Baseline reactione time (ms)	Sweet spot (ms)
S01-P1	23	Male	231	68.2
S01-P2	23	Male	213.6	20.1
S01-P3	23	Male	212.8	17.4
S01-P4	31	Male	227.4	38.8
S01-P5	31	Male	285.9	28.1
S01-P6	26	Female	213.1	-4
S01-P7	22	Female	219.1	121.7
S01-P8	25	Male	258.8	28.1
S01-P9	27	Male	241.1	57.5
S01-P10	29	Female	216.1	28.1
S01-P11	31	Male	227.4	84.3
S01-P12	22	Female	304.8	20.1
S01-P13	22	Female	246.4	44.1

## Sheet: Study 2
Number	Age	Gender	Group	Baseline RT (ms)	Sweet spot (ms)	RT_C1	RT_C2	RT_C3	RT_C4	SoA_C1	SoA_C2	SoA_C3	SoA_C4
S02-P1	24	Female	FTA	262.7	49.5	179.3	179.8	99.1	256.1	4.3	4.7	2.1	5.5
S02-P2	33	Male	FTA	208	70.9	197.2	198.8	179.7	244.2	5.9	4.9	4.8	7
S02-P3	21	Male	FTA	225.6	65.6	155.1	175.9	47.1	237.6	4.6	4.6	2.6	7
S02-P4	25	Male	FTA	252.3	60.2	254.4	228.3	88.1	242.6	4.2	3.7	2.9	7
S02-P5	23	Male	STA	259.5	44.1	207.3	187.2	78.5	240.6	5.2	5	2.2	7
S02-P6	26	Male	STA	243.6	14.7	221.4	209.4	62.3	252.3	1.9	3.8	1.4	7
S02-P7	24	Male	STA	206.9	14.7	230.4	255.8	83.4	318.7	2.1	3.3	1.6	7
S02-P8	24	Female	FTA	246.8	76.3	224.7	308.1	243.6	387	4.6	2.8	2.8	7
S02-P9	20	Male	STA	226.1	28.1	179.4	203.7	162.4	224.2	3.9	5	2.1	6.9
									*FTA: Faster than average
									*STA: Slower than average
									*RT: Reaction time
									*SoA: Sense of agency
									*C1: condition 1 (Averagely-embodied EMS)
									*C2: condition 2 (Individually-embodied EMS)
									*C3: condition 3 (Immediate EMS)
									*C4: condition 4 (No EMS)
